# Supplementary material for: The Plasma Oxylipidome Links Smoking Status to Peripheral Artery Disease
Source: Metabolites. 2022 Jul 7;12(7):627. doi: 10.3390/metabo12070627 (PMC9317423; doi:10.3390/metabo12070627)
Supplement: Supplementary file 1 [file metabolites-12-00627-s001.zip]

Archive with 1 entries (1 files):
- metabolites-1794964-supplementary.pdf
